# Supplementary material for: Diversity and Molecular Barcoding of Stink Bugs (Hemiptera: Pentatomidae) Associated with Macadamia in South Africa
Source: Insects. 2022 Jun 30;13(7):601. doi: 10.3390/insects13070601 (PMC9317150; doi:10.3390/insects13070601)
Supplement: Supplementary file 1 [file insects-13-00601-s001.zip]

Archive with 1 entries (1 files):
- insects-1752410-supplementary.pdf
